# Supplementary material for: Regenerating end-of-life membranes for enhanced sustainability and unexpected performance
Source: Nat Commun. 2026 Mar 9;17:3672. doi: 10.1038/s41467-026-70415-1 (PMC13100192; doi:10.1038/s41467-026-70415-1)
Supplement: Supplementary file 3 — Supplementary Data 1 [file 41467_2026_70415_MOESM3_ESM.xlsx]

## Sheet: Sheet1
Atomic coordinates of the low-entangled PVDF configuration used for First-principles calculations.
Atom	x (Å)	y (Å)	z (Å)
C	-3.2012	1.0132	0.0498
C	-1.6687	0.9295	0.1932
H	-3.598	0.005	-0.3043
H	-3.4546	1.8117	-0.7224
F	-1.2918	-0.1327	1.1677
F	-1.1178	2.2401	0.639
C	-5.4006	1.4095	1.249
C	-3.8651	1.376	1.3931
H	-5.8527	1.6682	2.2632
H	-5.7679	0.3787	0.9288
F	-3.5158	0.3463	2.4118
F	-3.377	2.7043	1.8598
C	-7.4184	2.4266	0.1916
C	-5.877	2.4508	0.2163
H	-7.8099	2.6803	1.232
H	-7.7593	1.3782	-0.0956
F	-5.3982	3.8046	0.6127
F	-5.3564	2.1092	-1.1372
C	-9.5306	3.4277	-0.7907
C	-7.988	3.442	-0.8194
H	-9.9164	4.2109	-1.5236
H	-9.8855	3.6932	0.2589
F	-7.5268	4.8108	-0.4545
F	-7.5116	3.1174	-2.1934
C	-11.6537	2.1512	-1.1285
C	-10.1161	2.0564	-1.1838
H	-12.007	2.9723	-1.836
H	-11.962	2.4117	-0.0639
F	-9.6757	1.7018	-2.5623
F	-9.6632	1.0091	-0.2265
C	-13.8487	0.9251	-1.4644
C	-12.3116	0.8182	-1.5362
H	-14.2949	-0.0648	-1.8121
H	-14.2012	1.7575	-2.159
F	-11.9259	0.4902	-2.9375
F	-11.8506	-0.2777	-0.6386
C	-15.8924	1.2423	-0.0648
C	-14.3517	1.2092	-0.0341
H	-16.2783	0.2436	-0.4564
H	-16.2324	2.0763	-0.7636
F	-13.8954	0.1251	0.8803
F	-13.8402	2.5209	0.453
C	-18.0136	1.5156	1.2448
C	-16.4769	1.4873	1.3405
H	-18.4557	1.6919	2.2805
H	-18.3868	0.5185	0.8372
F	-16.0708	0.3875	2.2601
F	-15.9951	2.7902	1.8793
C	-2.6675	4.077	4.4077
C	-1.1309	4.0684	4.5325
H	-3.0234	3.0448	4.0791
H	-2.9661	4.8469	3.6225
F	-0.6929	3.0557	5.5338
F	-0.6349	5.416	4.9303
C	-4.8643	4.4226	5.6338
C	-3.3269	4.4383	5.7538
H	-5.3068	4.6899	6.6499
H	-5.2095	3.3767	5.3397
F	-2.9287	3.4403	6.7859
F	-2.879	5.7908	6.1895
C	-6.9208	5.39	4.6008
C	-5.3799	5.4323	4.5889
H	-7.2906	5.6613	5.6445
H	-7.2597	4.3334	4.3422
F	-4.9138	6.8022	4.943
F	-4.8831	5.0675	3.2324
C	-9.0597	6.3631	3.6432
C	-7.5183	6.3808	3.5816
H	-9.4603	7.1152	2.886
H	-9.398	6.6686	4.6882
F	-7.0579	7.7611	3.9024
F	-7.0685	6.024	2.2066
C	-11.1795	5.0615	3.3496
C	-9.6402	4.9733	3.3142
H	-11.5267	5.8371	2.5897
H	-11.5051	5.3827	4.3932
F	-9.1828	4.557	1.9588
F	-9.1856	3.976	4.3231
C	-13.3597	3.7893	3.0132
C	-11.8194	3.7004	3.0091
H	-13.7814	2.7687	2.7288
H	-13.6952	4.5576	2.2405
F	-11.3804	3.282	1.6489
F	-11.3822	2.6722	3.9943
C	-15.4577	4.1861	4.3111
C	-13.9187	4.1848	4.3949
H	-15.8137	3.1465	4.0071
H	-15.7878	4.9409	3.5231
F	-13.4785	3.1959	5.4185
F	-13.4412	5.5434	4.7765
C	-17.625	4.5386	5.5206
C	-16.0921	4.5572	5.6661
H	-18.105	4.8104	6.5183
H	-17.9637	3.4962	5.2069
F	-15.6901	3.57	6.7075
F	-15.6576	5.9205	6.0809
