# Supplementary material for: Regenerating end-of-life membranes for enhanced sustainability and unexpected performance
Source: Nat Commun. 2026 Mar 9;17:3672. doi: 10.1038/s41467-026-70415-1 (PMC13100192; doi:10.1038/s41467-026-70415-1)
Supplement: Supplementary file 4 — Supplementary Data 2 [file 41467_2026_70415_MOESM4_ESM.xlsx]

## Sheet: Sheet1
Atomic coordinates of the high-entangled PVDF configuration used for First-principles calculations.
Atom	x (Å)	y (Å)	z (Å)
C	-8.7669	1.8392	9.6016
C	-8.3898	2.0877	11.076
H	-9.5585	1.021	9.5464
H	-7.8355	1.5039	9.0367
F	-9.5862	2.5149	11.8545
F	-7.3341	3.1352	11.1701
C	-9.6903	2.8886	7.4745
C	-9.3172	3.1239	8.9524
H	-10.0468	3.8818	7.0433
H	-10.5323	2.1238	7.3989
F	-10.5378	3.571	9.6794
F	-8.2916	4.2015	9.0337
C	-8.8936	2.3792	5.1663
C	-8.484	2.3923	6.6517
H	-9.1827	3.4419	4.8798
H	-9.7958	1.7001	5.0115
F	-7.3512	3.3436	6.8302
F	-8.0692	1.0279	7.0831
C	-8.1024	2.3659	2.7999
C	-7.7488	1.9342	4.2351
H	-7.2398	2.1248	2.095
H	-8.2458	3.4948	2.8274
F	-6.5041	2.6687	4.5844
F	-7.5073	0.4687	4.3509
C	-9.6977	2.5412	0.9584
C	-9.393	1.7437	2.24
H	-8.8226	2.4714	0.2314
H	-9.8379	3.6249	1.2775
F	-9.1958	0.2913	1.9732
F	-10.524	1.9376	3.1899
C	-11.353	2.9723	-0.9102
C	-10.9802	2.0462	0.266
H	-12.2806	2.549	-1.4199
H	-10.4949	3.0054	-1.6599
F	-10.7548	0.6632	-0.2401
F	-12.1047	2.0313	1.2408
C	-12.116	5.2652	-1.6208
C	-11.6745	4.4019	-0.4229
H	-13.0263	4.7857	-2.1112
H	-11.2646	5.3205	-2.3766
F	-12.7851	4.3486	0.5685
F	-10.4786	5.0321	0.2031
C	-12.9203	7.5183	-2.3871
C	-12.4861	6.691	-1.1631
H	-13.1976	8.5728	-2.0535
H	-13.8237	7.0246	-2.8771
F	-13.6137	6.6391	-0.1902
F	-11.3124	7.3489	-0.5227
C	-3.6458	2.4288	4.3254
C	-2.4749	1.4729	4.0247
H	-4.5801	1.8052	4.5187
H	-3.8164	3.0911	3.4152
F	-2.2604	0.5365	5.1641
F	-1.2299	2.2452	3.7552
C	-4.6142	4.155	5.8933
C	-3.3674	3.3097	5.5616
H	-4.4456	4.7234	6.867
H	-5.4833	3.4341	6.0392
F	-3.0952	2.4249	6.7285
F	-2.1894	4.1893	5.321
C	-6.3622	5.7604	5.1453
C	-4.9801	5.1745	4.7944
H	-6.339	6.2405	6.1788
H	-7.0918	4.8859	5.15
F	-3.9403	6.2393	4.7243
F	-5.091	4.5054	3.4685
C	-8.2855	7.2424	4.356
C	-6.8267	6.8002	4.1042
H	-8.5863	7.9618	3.5244
H	-8.3757	7.7692	5.363
F	-5.9304	7.9894	4.155
F	-6.7499	6.2111	2.7381
C	-10.7115	6.4223	4.4005
C	-9.2253	6.0189	4.3357
H	-10.956	7.1153	3.529
H	-10.9115	6.9642	5.3831
F	-9.0076	5.2579	3.0748
F	-8.922	5.1756	5.5246
C	-13.0808	5.5829	4.4131
C	-11.6019	5.1635	4.3039
H	-13.3329	6.2908	3.5558
H	-13.2265	6.1289	5.4032
F	-11.3764	4.4833	2.9973
F	-11.273	4.2246	5.4127
C	-13.9534	3.6086	3.0423
C	-14.0451	4.3783	4.3767
H	-12.9012	3.1905	2.9122
H	-14.1837	4.3236	2.1849
F	-13.737	3.4605	5.5091
F	-15.4295	4.9028	4.5444
C	-14.8935	1.7026	1.6691
C	-14.9687	2.4467	3.0153
H	-15.6696	0.8677	1.6562
H	-13.8569	1.2487	1.5406
F	-14.6738	1.4842	4.1136
F	-16.3519	2.9753	3.1784
