# Supplementary material for: Regenerating end-of-life membranes for enhanced sustainability and unexpected performance
Source: Nat Commun. 2026 Mar 9;17:3672. doi: 10.1038/s41467-026-70415-1 (PMC13100192; doi:10.1038/s41467-026-70415-1)
Supplement: Supplementary file 5 — Supplementary Data 3 [file 41467_2026_70415_MOESM5_ESM.xlsx]

## Sheet: Sheet1
Atomic coordinates of the NMP configuration used for First-principles calculations.
Atom	x (Å)	y (Å)	z (Å)
N	-3.9324	0.6458	0.076
C	-3.0261	-0.5447	0.2105
C	-1.7501	0.1852	-0.3244
C	-1.6646	1.6347	0.2501
C	-3.1631	1.9106	0.1085
O	-3.753	3.2728	-0.1759
C	-5.4268	0.5596	-0.1127
H	-2.9053	-0.816	1.3113
H	-3.3133	-1.4477	-0.4241
H	-1.9304	0.3165	-1.4434
H	-0.7922	-0.4162	-0.1709
H	-0.9799	2.3136	-0.3612
H	-1.379	1.6182	1.3547
H	-5.8161	-0.4111	0.3415
H	-5.6721	0.5815	-1.2262
H	-5.9267	1.4463	0.4008
