# Supplementary material for: Regenerating end-of-life membranes for enhanced sustainability and unexpected performance
Source: Nat Commun. 2026 Mar 9;17:3672. doi: 10.1038/s41467-026-70415-1 (PMC13100192; doi:10.1038/s41467-026-70415-1)
Supplement: Supplementary file 7 — Source Data [file 41467_2026_70415_MOESM7_ESM.xlsx]

## Sheet: Figure 2f
Figure 2		Performance and characterization of the regenerated membrane.
Figure 2f		Water permeance and BSA rejection of the EOL, EOL-R, EOL-CR, Ref and Ref-RD membranes.
		Membrane	Water permeance (L m-2 h-1 bar-1)	Error	Rejection (%)	Error
		EOL	40.5333	9.08109	52.2371	2.35697
		EOL-R	232.96	12.6065	80.4251	2.5409
		EOL-CR	244.48	14.2535	69.5749	1.96626
		Ref	225.92	12.432	44.6689	1.69469
		Ref-RD	232.104	13.6371	59.596	2.31443

## Sheet: Figure 2g
Figure 2		Performance and characterization of the regenerated membrane.
Figure 2g		Fouling-resistance performance of membranes
		Operation time (h)	J/J0
			EOL-R	Error	EOL-CR	Error	Ref	Error	Ref-RD	Error
		0	0.99998	0.05508	0.99974	0.05272	1	0.01226	1	0.0204
		0.08333	0.95752	0.01107	0.9095	0.04748	0.90039	0.01085	0.96187	0.00853
		0.16667	0.91908	0.01821	0.82254	0.04385	0.82188	0.0017	0.93395	0.00795
		0.25	0.8445	0.00497	0.77332	0.03225	0.78999	0.0037	0.89528	0.03419
		0.5	0.82959	0.0306	0.74379	0.04129	0.7527	0.00306	0.79968	0.05398
		0.75	0.80549	0.0075	0.73832	0.01641	0.70804	0.00675	0.79968	0.05398
		1	0.78312	0.00688	0.73394	0.0463	0.68351	0.00473	0.72127	0.00566
		2	0.74009	0.05706	0.71261	0.01524	0.64131	0.00517	0.66112	0.00246
		3	0.72861	0.01107	0.69074	0.01582	0.60746	0.0045	0.65897	0.00322
		4	0.70624	0.00263	0.64753	0.01829	0.58685	0.00557	0.6144	0.00492
		5	0.68558	0.00433	0.6437	0.01551	0.54956	0.0017	0.58002	0.00322
		6	0.65862	0.01146	0.62128	0.03699	0.54269	0.00664	0.57358	0.00581
		8	0.63108	0.00979	0.58081	0.01076	0.50294	0.00225	0.5231	0.00372
		10	0.59666	0.00948	0.55948	0.00656	0.45044	0.00147	0.46348	0.00186
		12	0.5674	0.00813	0.53104	0.0405	0.41462	0.0085	0.44952	0.01279
		14	0.53871	0.00688	0.49276	0.01902	0.37733	0.00887	0.38561	0.00246
		16	0.49855	0.01107	0.43807	0.00752	0.34102	0.01065	0.3464	0.00581
		18	0.46413	0.00263	0.40033	0.00434	0.30913	0.00442	0.31633	0.00811
		20	0.42627	0.00433	0.38064	0.00492	0.28312	0.00306	0.28894	0.00405
		22	0.41192	0.00433	0.37135	0.00527	0.26104	0.00306	0.2637	0.00727
		24	0.40561	0.00526	0.36588	0.00164	0.24288	0.00147	0.25188	0.00518

## Sheet: Figure 2h
Figure 2		Performance and characterization of the regenerated membrane.
Figure 2h		Pore size distribution
		EOL-R		EOL-CR		Ref		Ref-RD
		Pore diameter (µm)	Pore size distribution (%)	Pore diameter (µm)	Pore size distribution (%)	Pore diameter (µm)	Pore size distribution (%)	Pore diameter (µm)	Pore size distribution (%)
		0.2065	0.0014	0.6934	0.0012	2.8976	0.0005	1.0908	0.0095
		0.2008	0.0015	0.6085	0.0015	1.5136	0.0006	0.8708	0.0065
		0.1987	0.0119	0.5538	0.0011	1.1496	0.0005	0.7498	0.0046
		0.1964	0.0021	0.5094	0	0.9403	0.0013	0.6666	0.0059
		0.1945	0.0054	0.474	0.001	0.7917	0.0005	0.6163	0.0089
		0.1924	0.0014	0.444	0	0.6855	0	0.5732	0.0058
		0.1901	0	0.4185	0	0.5943	0	0.541	0.0042
		0.188	0.0026	0.397	0.001	0.531	0	0.5042	0.0102
		0.1857	0.002	0.3775	0.0002	0.4785	0	0.4803	0.0054
		0.1837	0.0008	0.3595	0	0.4359	0	0.4487	0.0041
		0.1817	0.0033	0.3422	0	0.3984	0	0.4206	0.012
		0.1793	0.001	0.326	0	0.3688	0	0.4004	0
		0.1773	0.0016	0.3121	0.0006	0.342	0	0.3813	0.0008
		0.1754	0.0005	0.2981	0	0.3174	0	0.3613	0.003
		0.1734	0.0019	0.2858	0.0033	0.2966	0	0.3385	0.0215
		0.1717	0.0017	0.2744	0	0.2782	0	0.3283	0.0023
		0.1698	0.0028	0.2628	0.0014	0.2629	0	0.3156	0.0416
		0.1677	0.0016	0.252	0.0055	0.2489	0	0.3022	0
		0.166	0.0008	0.2421	0.006	0.2364	0	0.2878	0
		0.1644	0	0.2338	0.0058	0.2255	0	0.2773	0
		0.1625	0.002	0.2253	0	0.2142	0	0.2691	0.0116
		0.1609	0.0035	0.1945	0	0.2045	0	0.2609	0
		0.1541	0	0.1804	0.0009	0.1906	0	0.2311	0
		0.1523	0.0004	0.1655	0.0021	0.1782	0	0.2127	0
		0.1491	0.0023	0.1526	0	0.1673	0.0029	0.1965	0
		0.1463	0.0012	0.1418	0	0.1576	0.0331	0.183	0.0316
		0.1427	0.003	0.1319	0.0056	0.1498	0.1293	0.171	0.0651
		0.1392	0.0012	0.1233	0.0192	0.1428	0.2498	0.1603	0.0712
		0.136	0.0023	0.1157	0.0216	0.1358	0.3033	0.1513	0.0683
		0.1328	0.0048	0.109	0.1265	0.1299	0.2634	0.143	0.0783
		0.1299	0.0035	0.1037	0.4828	0.124	0.4862	0.1356	0.0647
		0.1271	0.004	0.0984	0.7679	0.1193	0.8836	0.1293	0.1288
		0.1243	0.0068	0.0941	1.9885	0.1156	2.2916	0.1236	0.0168
		0.1216	0.0022	0.0904	4.8996	0.1124	7.258	0.1186	0.0127
		0.1192	0.0045	0.0866	8.7267	0.1095	16.1359	0.1142	0.2099
		0.1167	0.0061	0.0831	18.3916	0.1066	22.7402	0.1102	0.6046
		0.1143	0.0075	0.08	36.4167	0.1039	19.0217	0.1068	0.9574
		0.1121	0.027	0.0768	17.4699	0.1008	9.5265	0.104	3.4316
		0.1099	0.0277	0.0736	9.7237	0.0977	5.0724	0.1013	6.8455
		0.1079	0.0318	0.0709	0.8662	0.0944	1.8871	0.0986	8.0704
		0.1059	0.0531	0.0683	0.0601	0.0917	1.6157	0.096	10.1301
		0.104	0.0586	0.0658	0	0.0891	1.2385	0.0935	11.469
		0.1023	0.0744	0.0636	0	0.0865	1.0196	0.0911	15.0106
		0.1005	0.0685	0.0615	0	0.0841	0.8042	0.0889	13.4996
		0.0968	0.0409			0.0818	0.8277	0.0868	8.4625
		0.0938	0.068			0.0797	0.5424	0.0848	5.8307
		0.091	0.1961			0.0776	1.1411	0.0829	2.8132
		0.0883	0.2726			0.0757	0.6007	0.0811	2.4864
		0.0859	0.4198			0.0739	0.7703	0.0794	1.9508
		0.0835	0.3719			0.0721	0.8367	0.0779	2.1383
		0.0811	0.5406			0.0704	0.1059	0.0764	1.763
		0.0792	0.6219			0.0688	1.1617	0.0749	1.5967
		0.0769	0.6945			0.0673	0.3366	0.0736	1.6387
		0.0752	1.4358			0.0658	0.1249	0.0723	0.3957
		0.0734	1.971			0.0645	0	0.071	0
		0.0717	2.3802			0.0631	1.7935	0.0699	0
		0.07	3.0345			0.0619	0.7922	0.0688	0
		0.0684	4.2147					0.0677	0
		0.067	5.8945					0.0667	0
		0.0656	7.8006					0.0658	0
		0.0642	14.3551					0.0649	0
		0.0629	16.3291					0.064	0
		0.0617	15.8296					0.0632	0
		0.0599	6.8004					0.0624	0
		0.0582	4.6101					0.0616	0
		0.0565	2.2233
		0.0549	1.449
		0.0534	0.3416
		0.052	0.3998
		0.0506	0.8603
		0.0493	0.1787
		0.0481	0.4911
		0.0468	0.5353
		0.0457	0.3621
		0.0446	0.2509
		0.0436	0.4374
		0.0426	0.4591
		0.0416	0.082
		0.0407	0.041
		0.0398	0.8048
		0.039	0.5232
		0.0382	0
		0.0374	0.4183
		0.0367	0.1285
		0.036	0.4331
		0.0352	0
		0.0346	0.6321
		0.0339	0
		0.0333	0.4457
		0.0327	0.0651
		0.0322	0
		0.0316	0.1147

## Sheet: Figure 2i
Figure 2		Performance and characterization of the regenerated membrane.
Figure 2i		Elongation at break.
		Membrane	Elongation at break (%)	Error
		EOL-R	42.7217	2.40867
		EOL-CR	41.5167	1.37126
		Ref	44.9303	1.17144
		Ref-RD	41.5265	1.52907

## Sheet: Figure 2j
Figure 2		Performance and characterization of the regenerated membrane.
Figure 2j		Contact angle
		Membrane	Contact angle (°)	Error
		EOL-R	74.02	1.46697
		EOL-CR	74.76	2.39541
		Ref	78.86	2.40687
		Ref-RD	78.8	1.90657

## Sheet: Figure 3a
Figure 3		The effect of foulant incorporation on membrane performance
Figure 3a		The water permeance and rejection rate of EOL-CR-foulant membranes
		Membrane	Water permeance (L m-2 h-1 bar-1)	Error	Rejection (%)	Error
		Ref-RD	232.104	13.6371	59.596	2.31443
		EOL-CR	244.48	14.2535	69.5749	1.96626
		EOL-CR-BSA-1	195.413	10.8863	82.6045	1.98451
		EOL-CR-BSA-2	181.76	7.12674	87.8523	1.49609
		EOL-CR-BSA-3	177.493	9.692	90.9621	2.31407
		EOL-CR-SiO2-1	206.507	9.692	81.5301	1.47844
		EOL-CR-SiO2-2	137.813	8.99042	85.7923	1.68249
		EOL-CR-SiO2-3	165.12	7.68	83.6066	2.56074

## Sheet: Figure 3b
Figure 3		The effect of foulant incorporation on membrane performance
Figure 3b		Pore size distribution
		EOL-CR-BSA-1		EOL-CR-BSA-2		EOL-CR-BSA-3		EOL-CR-SiO2-1		EOL-CR-SiO2-2		EOL-CR-SiO2-3
		Pore size (µm)	Pore size distribution (%)	Pore size (µm)	Pore size distribution (%)	Pore size (µm)	Pore size distribution (%)	Pore size (µm)	Pore size distribution (%)	Pore size (µm)	Pore size distribution (%)	Pore size (µm)	Pore size distribution (%)
		0.8885	0.0042	0.5317	0.0026	0.2341	0.0011	1.2708	0.0049	0.7698	0.0021	0.2518	0.0004
		0.7817	0.0072	0.4646	0.0043	0.2183	0.0003	0.9687	0.0061	0.6117	0.0004	0.2468	0
		0.6959	0.0104	0.4154	0.0032	0.2056	0.003	0.8025	0.0066	0.5381	0.0001	0.2228	0.001
		0.628	0.0067	0.3821	0.0036	0.1959	0.0004	0.698	0.0073	0.4894	0	0.2102	0.0218
		0.5773	0.0094	0.3576	0.0036	0.1891	0.0028	0.621	0.0091	0.4508	0	0.202	0.0104
		0.5371	0.0081	0.3355	0.0046	0.1831	0	0.5653	0.0101	0.4213	0	0.1955	0.0139
		0.5027	0.0089	0.3182	0.0028	0.1774	0.0008	0.5246	0.0121	0.3961	0	0.1895	0.0015
		0.4727	0.0095	0.3034	0.004	0.1719	0	0.4895	0.0081	0.3739	0	0.1843	0
		0.4424	0.0107	0.2897	0.0033	0.1673	0.0053	0.4581	0.0068	0.3542	0	0.1793	0
		0.417	0.0039	0.2775	0.0075	0.1631	0.0008	0.4339	0.008	0.3369	0	0.1748	0.0049
		0.3935	0.005	0.267	0.0045	0.1588	0.0004	0.4106	0.0059	0.3212	0	0.1702	0.0007
		0.3692	0.0039	0.257	0.004	0.1547	0.001	0.3873	0.0031	0.3062	0	0.1661	0.0028
		0.3472	0.0066	0.248	0.0095	0.151	0.0011	0.3639	0.0046	0.2933	0	0.162	0.0066
		0.3291	0.0062	0.2386	0.0036	0.1474	0.0007	0.3443	0.0025	0.2814	0.001	0.1583	0.0101
		0.3128	0.0385	0.2306	0.0041	0.1439	0.0004	0.3263	0	0.27	0	0.1547	0.006
		0.2983	0.0145	0.2232	0.004	0.1404	0.0005	0.3094	0	0.2594	0.0001	0.1511	0.0051
		0.283	0.0017	0.2162	0.0048	0.1372	0	0.293	0.0114	0.2501	0.0009	0.1477	0.0026
		0.2708	0	0.209	0.0739	0.1341	0.0008	0.2802	0.0004	0.2409	0.0006	0.1444	0.0021
		0.2593	0.0029	0.2027	0.0113	0.1312	0.0023	0.2682	0	0.2324	0.0016	0.141	0.0179
		0.249	0.0028	0.196	0.0129	0.128	0	0.2576	0	0.2247	0.0005	0.1378	0.0143
		0.2384	0	0.1895	0.0069	0.1251	0	0.246	0	0.2174	0	0.1349	0.0327
		0.2296	0	0.1831	0.0101	0.1223	0	0.2365	0	0.2099	0.0015	0.1318	0
		0.1967	0	0.1619	0.0183	0.1135	0	0.2021	0	0.1836	0	0.1291	0.0296
		0.1813	0	0.151	0.0166	0.1072	0.0016	0.1861	0	0.1716	0.001	0.1182	0.02
		0.1666	0	0.1399	0.0218	0.101	0.0082	0.17	0	0.1577	0	0.1119	0.0285
		0.1532	0	0.13	0.0102	0.0958	0.028	0.1561	0.0075	0.146	0.0006	0.1056	0.0441
		0.1413	0	0.1212	0.0132	0.0906	0.0373	0.1446	0.0641	0.1358	0.0053	0.1	0.0595
		0.1313	0.0134	0.1139	0.045	0.0862	0.0575	0.1342	0.022	0.1266	0.0025	0.0949	0.0944
		0.1223	0.0597	0.1068	0.0338	0.0824	0.1125	0.1249	0.0148	0.1186	0.0114	0.0905	0.3007
		0.1144	0.0684	0.1008	0.0768	0.079	0.3021	0.1166	0.0553	0.1113	0.0179	0.0865	0.4697
		0.1076	0.0758	0.0955	0.2375	0.0765	1.6374	0.1094	0.0571	0.105	0.0305	0.083	0.893
		0.1014	0.1913	0.0908	0.3487	0.074	5.1437	0.103	0.2443	0.0993	0.038	0.0799	1.934
		0.0959	0.311	0.0866	0.7028	0.0714	8.7684	0.0974	0.5033	0.0942	0.0461	0.077	2.672
		0.0911	0.4028	0.0828	1.1044	0.0687	7.0109	0.0928	1.6264	0.0896	0.0545	0.0745	6.6871
		0.0869	1.2952	0.0792	1.2671	0.0664	14.7492	0.0888	2.9197	0.0856	0.2038	0.072	20.8382
		0.0833	2.3201	0.0761	2.5466	0.0642	25.0183	0.0852	5.7511	0.0824	1.36	0.0697	36.123
		0.08	3.5869	0.0734	4.3967	0.0621	26.8692	0.082	9.1113	0.0798	3.9132	0.0673	15.2195
		0.0773	8.2084	0.0711	11.356	0.06	10.2339	0.0786	13.5212	0.077	6.2016	0.065	10.5055
		0.0745	14.0527	0.0687	23.4889	0.0579	0	0.0756	13.0631	0.0741	5.8748	0.0628	2.0144
		0.0719	28.5613	0.0664	26.6813	0.056	0	0.0727	28.9793	0.0715	12.085	0.0607	0.5398
		0.0692	36.0827	0.0641	27.4449	0.0543	0	0.0699	19.233	0.0692	30.9516	0.0588	0.6517
		0.0665	4.347	0.0617	0	0.0527	0	0.0673	4.7193	0.0668	24.2421	0.057	0
		0.0641	0.2621	0.0596	0	0.0512	0	0.0648	0	0.0644	8.3075	0.0553	0.5103
		0.0619	0	0.0577	0	0.0497	0	0.0625	0	0.0622	2.408	0.0537	0.0511
		0.0598	0	0.0558	0	0.0484	0	0.0604	0	0.0602	1.8054	0.0522	0.159
		0.0579	0	0.0542	0	0.047	0	0.0584	0	0.0583	1.7236
		0.0561	0	0.0526	0	0.0458	0	0.0565	0	0.0565	0.7066
		0.0543	0	0.0511	0	0.0446	0	0.0548	0	0.0549	0
		0.0527	0			0.0434	0	0.0532	0	0.0533	0
		0.0512	0			0.0424	0

## Sheet: Figure 3c
Figure 3		The effect of foulant incorporation on membrane performance
Figure 3c		Water contact angle
		Membrane	Contact angle (°)	Error
		EOL-CR-BSA-1	74.82	2.7225
		EOL-CR-BSA-2	75.18	2.51635
		EOL-CR-BSA-3	70.38	1.0616
		EOL-CR-SiO2-1	71.26	0.84439
		EOL-CR-SiO2-2	70.4	3.27338
		EOL-CR-SiO2-3	69.38	2.31128

## Sheet: Figure 3d
Figure 3		The effect of foulant incorporation on membrane performance of Ref-foulant membranes
Figure 3d		The water permeance and rejection rate
		Membrane	Water permeance (L m-2 h-1 bar-1)	Error	Rejection (%)	Error
		Ref-RD	232.104	13.6371	59.596	2.31443
		Ref	225.92	12.432	44.6689	1.69469
		Ref-BSA-1	74.1547	10.8403	46.413	3.20461
		Ref-BSA-2	70.8267	8.20033	35.8943	2.48368
		Ref-BSA-3	73.344	10.3332	32.3753	1.53327
		Ref-SiO2-1	71.68	10.24	57.8556	1.91965
		Ref-SiO2-2	64	9.99712	58.8172	1.34301
		Ref-SiO2-3	95.36	10.88	53.4409	1.62362

## Sheet: Figure 3e
Figure 3		The effect of foulant incorporation on membrane performance of Ref-foulant membranes
Figure 3e		Performance enhancement ratio of EOL-CR-foulant membranes compared to Ref-foulant membranes: water permeance and rejection rate
		Membrane	Enhancement ratio of water permeance (EOL-CR / Ref)
			BSA	Error	SiO2	Error
		Foulant-0	1.08215	0.06309	1.08215	0.06309
		Foulant-1	2.63538	0.14681	2.88095	0.13521
		Foulant-2	2.56614	0.10062	2.15333	0.14048
		Foulant-3	2.42014	0.13215	1.73154	0.08054
		Membrane	Enhancement ratio of rejection (EOL-CR / Ref)
			BSA	Error	SiO2	Error
		Foulant-0	1.55753	0.04402	1.55753	0.04402
		Foulant-1	1.92596	0.04627	1.40909	0.02555
		Foulant-2	2.65254	0.04517	1.45856	0.0286
		Foulant-3	2.79282	0.07105	1.56449	0.04792

[truncated: 31 more sheets: Figure 3f, Figure 3g, Figure 4a, Figure 4b, Figure 4c, Figure 4d, Figure 4e-1, Figure 4e-2, Figure 4e-3, Figure 4h, Figure 4i, Figure 5b, Figure 5c, Supplementary Fig. 2a, Supplementary Fig. 2b, Supplementary Fig. 3c, Supplementary Fig. 3d, Supplementary Fig. 4e, Supplementary Fig. 5, Supplementary Fig. 6a …]
